# Supplementary material for: Enzyme-Assisted Extraction of Polysaccharides from Steam-Exploded Ganoderma lucidum and Its Yield, Structural Characterisation, and Immunomodulatory Activity
Source: Molecules. 2026 May 29;31(11):1864. doi: 10.3390/molecules31111864 (PMC13257831; doi:10.3390/molecules31111864)
Supplement: Supplementary file 1 [file molecules-31-01864-s001.zip]

Archive with 1 entries (1 files):
- molecules-4304332-supplementary.pdf
